# Supplementary material for: Extraction and Purification of Flavonoids from Buddleja officinalis Maxim and Their Attenuation of H2O2-Induced Cell Injury by Modulating Oxidative Stress and Autophagy
Source: Molecules. 2022 Dec 16;27(24):8985. doi: 10.3390/molecules27248985 (PMC9784229; doi:10.3390/molecules27248985)
Supplement: Supplementary file 1 [file molecules-27-08985-s001.zip]

Archive with 1 entries (1 files):
- molecules-2011582-supplementary.pdf
